# Supplementary material for: Biomaterials Based on Carbon Nanotube Nanocomposites of Poly(styrene-b-isobutylene-b-styrene): The Effect of Nanotube Content on the Mechanical Properties, Biocompatibility and Hemocompatibility
Source: Nanomaterials (Basel). 2022 Feb 22;12(5):733. doi: 10.3390/nano12050733 (PMC8911977; doi:10.3390/nano12050733)
Supplement: Supplementary file 1 [file nanomaterials-12-00733-s001.zip]

Archive with 1 entries (1 files):
- nanomaterials-1585970-supplementary.pdf
